# Supplementary material for: Development of Timed Release Vaginal Mucosal Cloprostenol for Farrowing Management in Sows
Source: Pharmaceutics. 2025 Sep 15;17(9):1198. doi: 10.3390/pharmaceutics17091198 (PMC12473592; doi:10.3390/pharmaceutics17091198)
Supplement: Supplementary file 1 [file pharmaceutics-17-01198-s001.zip]

Archive with 1 entries (1 files):
- pharmaceutics-3846281-supplementary.pdf
